# Supplementary material for: Association between season of vaccination and antibody levels against infectious diseases
Source: Epidemiol Infect. 2020 Nov 5;148:e276. doi: 10.1017/S0950268820002691 (PMC7770373; doi:10.1017/S0950268820002691)
Supplement: Supplementary file 1 [file S0950268820002691sup.zip]

Archive with 4 entries (4 files):
- S0950268820002691sup001.docx
- S0950268820002691sup002.png
- S0950268820002691sup003.png
- S0950268820002691sup004.png
